# Supplementary material for: Synergistic Effect of P Doping and Mo-Ni-Based Heterostructure Electrocatalyst for Overall Water Splitting
Source: Materials (Basel). 2023 Apr 27;16(9):3411. doi: 10.3390/ma16093411 (PMC10179828; doi:10.3390/ma16093411)
Supplement: Supplementary file 1 [file materials-16-03411-s001.zip]

Archive with 1 entries (1 files):
- materials-2321032-supplementary.pdf
